# Supplementary material for: LC-MS/MS identifies elevated imidazole propionate and gut-derived metabolite alterations in peritoneal dialysis patients
Source: Comput Struct Biotechnol J. 2025 Nov 17;27:5271–80. doi: 10.1016/j.csbj.2025.11.039 (PMC12681520; doi:10.1016/j.csbj.2025.11.039)
Supplement: Supplementary file 2 — Supplementary material [file mmc2.xlsx]

## Sheet: Table S1
Table S1. Lists of chemical, standards, and software
REAGENT or RESOURCE	SOURCE	IDENTIFIER
Chemicals, peptides, and recombinant proteins
Acetonitrile (ACN, optima LCMS grade)	Fisher Scientific (Seoul, Korea)	CAS #: A955-4
Formic acid (CH₂O₂, optima LC/MS grade)	Fisher Chemical (Czech Republic)	CAS #: A117-50
Methanol (MeOH, LC grade)	RCI Labscan (Bangkok, Thailand)
p-Cresol sulfate (p-CS)	Cayman Chemical (MI, USA)	CAS#: 91978-69-7
Phenyl sulfate (PS)	Sigma-Aldrich (MO, USA).	CAS: 1733-88-6
Indoxyl sulfate (IS)	Sigma-Aldrich (MO, USA).	CAS: 2642-37-7
Diethyl glutarate (DG)	Sigma-Aldrich (MO, USA).	CAS: 818-38-2
2-Aminophenol (APN)	Sigma-Aldrich (MO, USA).	CAS: 95-55-6
4-Methylcatechol (MCC)	Sigma-Aldrich (MO, USA).	CAS:452-86-8
Ursodeoxycholic acid (UDCA)	Sigma-Aldrich (MO, USA).	CAS: 128-13-2
Lithocholic acid (LCA)	Sigma-Aldrich (MO, USA).	CAS:434-13-9
Deoxycholic acid (DCA)	Sigma-Aldrich (MO, USA).	CAS: 83-44-3
Cholic acid (CA)	Sigma-Aldrich (MO, USA).	CAS: 206986-87-0
Hippuric acid (HA)	Sigma-Aldrich (MO, USA).	CAS: 495-69-2
Cinnamoylglycine (CMG)	Sigma-Aldrich (MO, USA).	CAS: 16534-24-0
Taurochenodesoxycholic acid (TCDCA)	Sigma-Aldrich (MO, USA).	CAS: 6009-98-9
N-phenylacetyl glycine (PAG)	Sigma-Aldrich (MO, USA).	CAS: 500-98-1
Tauroursodeoxycholic acid (TUDCA)	Sigma-Aldrich (MO, USA).	CAS: 35807-85-3
Taurodeoxycholic acid (TDCA)	Sigma-Aldrich (MO, USA).	CAS: 207737-97-1
Taurocholic acid (TCA)	Sigma-Aldrich (MO, USA).	CAS: 345909-26-4
Phenylacetyl-L-glutamine (PAGlu)	Sigma-Aldrich (MO, USA).	CAS: 28047-15-6
Trimethylamine N-oxide (TMAO)	Sigma-Aldrich (MO, USA).	CAS: 1184-78-7
4-Guanidinobutyric acid (GB)	Sigma-Aldrich (MO, USA).	CAS: 463-00-3
N-acetylglutamine (NAG)	Sigma-Aldrich (MO, USA).	CAS: 2490-97-3
Imidazolepropionic acid (ImP)	Sigma-Aldrich (MO, USA).	CAS: 1074-59-5
Dimethylglycine (DMG)	Sigma-Aldrich (MO, USA).	CAS: 1118-68-9
Glycocholic acid (GCA)	Avanti Polar Lipids (AL, USA)	CAS: 475-31-0
12-Ketolithocholic acid (KLCA)	Avanti Polar Lipids (AL, USA)	CAS: 5130-29-0
ω-Muricholic acid (ω-MCA)	Avanti Polar Lipids (AL, USA)	CAS: 6830-03-1
Glycoursodeoxycholic acid (GUDCA),	Avanti Polar Lipids (AL, USA)	CAS: 64480-66-6
Glycochenodeoxycholic acid (GCDCA)	Avanti Polar Lipids (AL, USA)	CAS: 640-79-9
Glyco-γ-muricholic acid (G-γ-MCA)	Avanti Polar Lipids (AL, USA)	CAS: 32747-08-3
2-Methoxyphenylsulfate (MPS)	TRC (Toronto, Canada)	CAS Number: 3233-59-8
Chenodeoxycholic acid (CDCA)	TRC (Toronto, Canada)	CAS Number: 474-25-9
m-Hydroxyhippuric acid (HHA)	TRC (Toronto, Canada)	CAS Number: 1637-75-8
Glycodeoxycholic acid (GDCA)	TRC (Toronto, Canada)	CAS Number: 16409-34-0
p-Cresol sulfate potassium salt-D7 (p-CS-d7,98%)	Cambridge Isotope Laboratories (MA, USA)	DLM-9786-0.01; Lot #: I-28522B ; CAS: 91978-69-7
Glycodeoxycholic acid (GDCA-d6;2,2,4,4,11,11-D6, 98%)	Cambridge Isotope Laboratories (MA, USA)	DLM-9553-0.01
Ultra-pure water, which is 18.2 MΩ·cm, 25 °C, and <10 ppb	Milli-Q purification system (Molsheim, France)
Software
Masslynx software (version 4.1 SCN950)	Waters Corporation (Milford, MA, USA)
GraphPad Prism software (version 8.4.2)	Dotmatics (Boston, MA, USA)
SIMCA software (version 18.0.1.507)	SARTORIUS (Göttingen, Germany)
Metabox 2.0	Siriraj Metabolomics and Phenomics Center (Bangkok, Thailand)	https://metsysbio.com/tools_protocols/metabox-2-0/ or doi: 10.1093/gigascience/giae005.
Others
Waters Xevo TQ-S	Waters Corporation (Milford, MA, USA)
ACQUITY BEH HILIC column (2.1 mm × 100 mm, 1.7 μm)	Waters Corporation (Milford, MA, USA)

## Sheet: Table S2
Table S2. Quantifiable gut microbial metaboites concentration
New Code	Group	Fecal gut microbial metaboites concentration (µmol/g)																				Plasma gut microbial metaboites concentration (µM)
		p-CS-F	PS-F	DG-F	APN-F	UDCA-F	KLCA-F	LCA-F	DCA-F	ω-MCA-F	CA-F	HA-F	TCDCA/ TUDCA/ TDCA-F	HHA-F	GCDCA/ GDCA/ GUDCA-F	TCA-F	G-γ-MCA-F	PAGlu-F	NAG-F	ImP-F	DMG-F	p-CS-P	PS-P	IS-P	KLCA-P	LCA-P	HA-P	CMG-P	PAG-P	HHA-P	PAGlu-P	ImP-P	DMG-P	TMAO-P
CP_0001	HC	0.742218	0.00920207	0.0582493	0.140921	0.899741	6.69888	1.04366	0.0124491	0.0460555	0.266748	0.00308763	0.0121474	0.0266288	0.0160709	0.0152042	0.0248365	0.0121619	0.00789307	0.397443	0.0389317	21.9947	0.982187	21.0848	24.1768	1775.28	15.1051	0.669804	0.218749	5.2175	1.09374	0.220554	28.2423	185.251
CP_0002	HC	0.682763	0.0126914	0.0754478	0.069815	0.691997	1.18221	0.482699	0.0120007	0.0872279	1.0613	0.0025587	0.0120561	0.0269911	0.0150327	0.0151957	0.0266961	0.0122437	0.00789307	0.0174231	0.0240414	11.9083	146.258	9.70977	17.9315	1373.32	3.51571	0.612652	0.194705	2.86511	0.973524	0.138439	22.3115	7.35093
CP_0003	HC	0.203478	0.00934182	0.0116226	0.0939911	0.490297	2.61437	0.217632	0.0102014	0.0398091	0.235823	0.00268853	0.0122256	0.0271266	0.0148181	0.0152828	0.024855	0.0121132	3.12153	0.932522	0.0207086	13.2577	12.3517	8.4304	30.3864	1521.37	3.75415	0.607709	0.175882	1.65217	0.879412	0.121103	6.2177	NA
CP_0004	HC	0.334516	0.00930967	0.0178911	0.0646867	0.298686	4.04727	0.384905	0.0133804	0.0397264	0.161488	0.00278859	0.0120214	0.0266123	0.0158491	0.0152107	0.025097	0.0121566	0.00789307	0.0174231	0.0256523	14.2192	0.896725	28.0314	31.4202	912.547	3.781	0.617427	0.185911	4.36429	0.929554	0.119704	32.8994	NA
CP_0005	HC	0.309602	0.00931091	0.00748883	0.0789088	0.70737	7.80682	0.537251	0.0119897	0.0446474	0.221853	0.0026529	0.0179918	0.0266695	0.0310151	0.0170098	0.024986	0.0121588	0.00789307	0.0174231	0.0232725	21.9582	182.509	60.2445	39.8127	5606.78	3.35039	0.646121	0.173793	5.34735	0.868966	0.115312	12.739	NA
CP_0006	HC	0.267326	0.0094022	0.0677285	0.089221	0.540475	8.07498	0.516516	0.0153876	0.0405529	0.160196	0.00310366	0.0120438	0.0265963	0.0155368	0.015167	0.0247734	0.0121968	0.00789307	0.0174231	0.0257639	25.8047	83.5364	43.5307	29.9136	2202.31	5.08303	0.581269	0.175318	8.26113	0.876592	0.11452	23.1743	NA
CP_0007	HC	0.909156	0.0119942	0.0119832	0.20728	0.704362	4.35736	2.53477	0.0122621	0.0400677	0.62714	0.00240661	0.0121421	0.0266017	0.0153342	0.0151704	0.0247813	0.0121101	0.00789307	2.7276	0.0238358	20.0038	126.107	40.9372	24.1091	2723.44	2.71432	0.585212	0.171659	4.61627	0.858293	0.141015	11.5623	NA
CP_0008	HC	0.273653	0.00938939	0.0202013	0.179345	0.934303	18.5079	0.546817	0.0136202	0.0424746	0.166077	0.00243209	0.0127253	0.0267283	0.0147973	0.0160001	0.024728	0.0121953	0.00789307	0.0174231	0.025304	10.7262	8.93001	9.96272	28.4161	3004.14	5.17074	0.607404	0.180661	6.19918	0.903306	0.102607	7.63781	NA
CP_0009	HC	0.301316	0.00925472	0.0108257	0.0684522	0.458098	3.05683	0.54503	0.0105546	0.0426342	0.17855	0.00253455	0.0161661	0.0270341	0.0154939	0.0244475	0.0252226	0.0121231	0.00789307	0.0174231	0.0207086	12.8206	0.896725	25.6956	22.4707	2523.72	3.0258	0.661098	0.172793	1.76095	0.863967	0.126455	11.1429	NA
CP_0010	HC	0.408004	0.00943734	0.00794074	0.0903488	0.428371	4.68617	0.0435269	0.0120404	0.0435051	0.176141	0.0023966	0.012181	0.026659	0.0157458	0.0152782	0.0251744	0.0121332	1.90225	0.0174231	0.0238933	21.2972	67.6518	22.0495	20.8476	4188.49	2.73933	0.580593	0.182561	5.5581	0.912805	0.129143	1.82062	NA
CP_0011	HC	0.356104	0.0093583	0.0178911	0.0778084	0.546083	4.28842	0.54503	0.0114699	0.041517	0.162415	0.00278859	0.0121928	0.0266616	0.0151933	0.0152621	0.0247564	0.0121497	0.122532	1.05488	0.0241415	20.0119	18.278	37.7882	42.7736	3637.09	3.65046	0.644288	0.21809	7.30074	1.09045	0.117233	8.85985	NA
CP_0012	HC	0.356104	0.0093583	0.0178911	0.0778084	0.546083	4.28842	0.54503	0.0114699	0.041517	0.162415	0.00278859	0.0121928	0.0266616	0.0151933	0.0152621	0.0247564	0.0121497	0.122532	1.05488	0.0241415	9.80535	32.0802	0.390538	17.8171	1880.91	2.55509	0.580264	0.195899	4.48088	0.979493	0.0760536	8.47824	NA
CP_0013	HC	1.42061	0.0204839	0.00885676	0.0781378	0.808297	5.43585	0.0448417	0.0111979	0.0408671	0.159414	0.00247043	0.0123821	0.0266357	0.017721	0.0152212	0.0247482	0.0121076	0.0603181	0.0174231	0.0303827	10.5536	156.635	57.3181	38.2159	1752.98	3.0319	0.588981	0.170805	8.31187	0.854023	0.124307	10.1976	NA
CP_0014	HC	0.966075	0.0322041	0.0151286	0.0679912	0.356276	3.3002	0.281934	0.00957764	0.0470812	0.385628	0.00242157	0.0121751	0.0268307	0.0147801	0.015794	0.0252277	0.0121282	0.00789307	2.92658	0.0232038	11.3423	190.568	11.6576	18.1331	3214.32	2.96817	0.589577	0.172829	1.55796	0.864143	0.116811	6.26542	NA
CP_0015	HC	0.474267	0.00933205	0.0195006	0.0702918	0.424353	6.11378	0.314324	0.0151478	0.0427101	0.151525	0.00323242	0.0120551	0.0267115	0.0151966	0.0152184	0.0247699	0.0121116	0.123827	1.31384	0.0364791	33.6749	56.7402	40.3546	32.0537	2187.79	3.08155	0.596397	0.170805	4.06834	0.854023	0.111187	12.9972	NA
CP_0016	HC	1.14059	0.00981582	0.0213113	0.0621356	0.496573	1.76126	0.319739	0.0113017	0.0432549	0.27737	0.00257192	0.0122839	0.0266009	0.0153972	0.0153017	0.0247472	0.0133573	0.236657	1.17724	0.0207086	10.7105	14.9176	4.40161	18.0158	1779.02	2.54721	0.596738	0.175234	3.08806	0.876169	0.141035	5.91653	NA
CP_0017	HC	1.1326	0.0137406	0.00611034	0.061518	0.531552	11.2928	0.693468	0.0107369	0.0449323	0.242991	0.00273147	0.0120353	0.0266032	0.0152851	0.0151676	0.0247218	0.0121644	0.0489912	0.0174231	0.0239522	23.34	215.486	48.291	21.0861	180.788	9.1546	0.580062	0.200053	8.43949	1.00027	0.167909	26.5636	46.0168
CP_0018	HC	0.356104	0.0093583	0.0178911	0.0778084	0.546083	4.28842	0.54503	0.0114699	0.041517	0.162415	0.00278859	0.0121928	0.0266616	0.0151933	0.0152621	0.0247564	0.0121497	0.122532	1.05488	0.0241415	10.1963	95.3612	35.9145	25.6949	2278.9	6.05162	0.714852	0.182451	7.60726	0.912257	0.136274	14.8695	4.84845
CP_0019	HC	0.435905	0.00926102	0.0592313	0.0618133	0.532001	2.87845	1.00746	0.0120847	0.0400328	0.155967	0.00334701	0.012216	0.0266191	0.0144146	0.0151984	0.024991	0.0121497	0.00789307	0.368385	0.0270284	10.6291	26.3771	35.2067	21.2741	1857.66	2.90282	0.616073	0.274861	1.6162	1.37431	0.102896	15.8108	NA
CP_0020	HC	0.257424	0.0092091	0.0784979	0.113892	0.35751	2.11602	0.852189	0.0156531	0.0410094	0.151243	0.00725889	0.0124641	0.0276772	0.0156804	0.0154546	0.0247387	0.0127016	0.029331	0.0174231	0.0242376	10.2098	26.1059	31.3194	23.2795	1942.24	3.73258	0.612542	0.197699	23.0795	0.988493	0.099212	7.54647	NA
CP_0021	HC	0.466846	0.00922754	0.0649109	0.0750798	0.992563	14.9467	0.85045	0.0140189	0.0469599	0.161915	0.0161777	0.0121928	0.0265911	0.0173901	0.0152062	0.0247321	0.0122906	0.181411	2.07399	0.0241415	9.35827	53.8766	0.713505	31.3907	1125.33	2.58111	0.599239	0.179489	6.89342	0.897443	0.14006	1.82062	NA
CP_0022	HC	0.176224	0.00997905	0.0168221	0.0767202	0.507449	3.92285	0.561488	0.0102894	0.0396064	0.185415	0.0027935	0.0153031	0.0268575	0.0166996	0.0165543	0.0247984	0.0121573	0.157229	0.0174231	0.0207086	15.7683	5.31632	14.3986	25.4603	1070.89	3.0235	0.611042	0.174225	4.40019	0.871123	0.101304	6.37113	4.82114
CP_0023	HC	0.314789	0.00918559	0.0137621	0.0639079	0.539135	9.9612	0.49597	0.0122101	0.0412593	0.154709	0.00297495	0.0121701	0.0267447	0.0147004	0.0152896	0.0252457	0.0121044	0.00789307	0.0174231	0.0207086	13.9023	0.896725	8.61362	41.1101	593.232	2.24211	0.0838828	0.0914324	4.83691	0.457162	0.0455838	4.50548	NA
CP_0024	HC	0.207699	0.00923154	0.0739621	0.0778084	0.557827	3.1436	0.778208	0.0117353	0.0427317	0.154518	0.00269537	0.0123169	0.0266651	0.0144503	0.0152315	0.0251856	0.0121124	0.00789307	0.652226	0.0226502	9.82712	1.09683	4.74261	19.0282	1184.63	3.62303	0.605201	0.170805	6.05294	0.854023	0.148313	16.8547	NA
CP_0025	HC	0.216654	0.0093152	0.0144836	0.0991266	0.559847	6.14392	0.292105	0.0114107	0.0398835	0.153374	0.00259582	0.0121278	0.0266483	0.0148243	0.0151845	0.0247363	0.012107	0.00789307	0.273375	0.0207086	10.888	38.7598	5.9379	34.9142	718.268	5.61271	0.750797	0.181352	4.83157	0.906759	0.114273	18.3009	NA
CP_0026	HC	0.384311	0.0109614	0.0228365	0.0641412	0.376203	6.21904	0.126888	0.0111512	0.0400544	0.17609	0.00296127	0.0126105	0.0266809	0.0145029	0.0153067	0.0247255	0.0121233	0.00789307	0.0174231	0.0235905	16.148	68.9413	1.29299	23.9694	1691.18	2.30888	0.612459	0.175942	3.32735	0.879709	0.115428	7.83131	NA
CP_0027	HC	0.320316	0.00919173	0.0182064	0.0795465	0.774433	17.8641	0.892996	0.0119966	0.0404412	0.155054	0.0037625	0.0121921	0.0270134	0.0153532	0.0152565	0.0247382	0.012123	0.00990574	0.0174231	0.0255862	10.8002	9.58749	0.390538	21.7876	1721.41	5.25497	0.612878	0.170805	4.00442	0.854023	0.105671	8.59521	NA
CP_0028	HC	0.345359	0.00925237	0.0114052	0.117094	0.698365	10.7751	0.976605	0.0116638	0.0420359	0.15555	0.00265619	0.0129768	0.0270085	0.0143901	0.0155434	0.0247896	0.0121904	0.00789307	0.0174231	0.0247929	17.6526	0.896725	0.390538	22.3207	908.817	3.02556	0.582106	0.175081	1.62935	0.875407	0.116727	1.82062	NA
CP_0029	HC	0.704795	0.009443	0.0162808	0.105834	1.13762	20.599	0.716777	0.0151849	0.0427669	0.150967	0.00505364	0.0122785	0.0266714	0.0174156	0.0152743	0.0247434	0.0121343	0.00789307	0.236857	0.0259844	29.0584	17.523	21.4076	30.8	1166.73	4.32477	0.595707	0.186582	5.32424	0.932908	0.116594	11.3495	NA
CP_0030	HC	0.174658	0.00962705	0.0328887	0.0847832	0.774606	2.71861	1.00078	0.0101872	0.0411675	0.218766	0.00249822	0.0125402	0.026675	0.0145152	0.0153059	0.0247564	0.0123121	0.00789307	3.99852	0.0261615	10.2551	32.6019	22.0251	18.3559	1333.59	2.44828	0.581693	0.197267	4.15907	0.986333	0.141641	9.62871	NA
CP_0031	HC	0.280756	0.0095055	0.0167782	0.0733498	0.362031	3.23641	0.00292244	0.0135816	0.041517	0.155752	0.00420665	0.0120406	0.0268788	0.0146371	0.0151698	0.0248195	0.0121061	0.210229	0.0174231	0.0207086	15.7492	149.756	19.7158	20.0847	1052.74	2.27393	0.579325	0.179403	3.62271	0.897015	0.0846954	9.64758	NA
CP_0032	HC	1.71995	0.016912	0.0128337	0.0736782	0.25254	1.758	1.32188	0.0097699	0.0413506	0.162415	0.00247775	0.0120369	0.0268686	0.0146805	0.0154981	0.0248648	0.0121838	0.00789307	0.0174231	0.0224182	12.3157	49.9683	22.0103	17.7718	1243.23	2.86941	0.602838	0.172505	5.26381	0.862523	0.0905962	1.82062	NA
CP_0033	HC	1.82584	0.057557	0.0195268	0.0703777	0.854596	0.132315	0.26777	0.009837	0.122973	1.88046	0.00245299	0.0127668	0.0272266	0.0145996	0.0273672	0.0247337	0.0132311	0.0208324	0.0174231	0.0255043	13.7849	108.304	4.23364	18.003	1780.28	2.26244	0.579915	0.177627	2.75964	0.888135	0.112856	6.9298	NA
CP_0034	HC	0.460121	0.0129212	0.0209102	0.105031	1.60447	2.10697	0.527576	0.0101002	0.0726736	0.886494	0.0029644	0.0163761	0.0267421	0.0180096	0.0212384	0.0280201	0.0122782	0.0371673	1.75337	0.0242704	18.7144	49.7896	25.4621	22.8933	1452.2	2.43295	0.583155	0.199724	3.67551	0.998622	0.117948	1.82062	NA
CP_0035	HC	0.249422	0.00944175	0.0256748	0.0900862	0.384671	4.06222	0.488578	0.0114867	0.0408334	0.147376	0.00254744	0.012131	0.0266191	0.0151933	0.0152592	0.0247187	0.0121084	0.00789307	0.696729	0.0235172	25.2998	17.4884	26.4358	22.3592	1455.05	3.3465	0.614217	0.174973	3.8513	0.874865	0.104229	12.589	NA
CP_0036	HC	0.356104	0.00973356	0.0147182	0.0865699	0.290741	3.6854	0.165698	0.0109665	0.0401028	0.157045	0.00324688	0.0120276	0.026944	0.01439	0.0152766	0.0247333	0.0121367	0.00789307	0.0174231	0.0246441	17.8876	50.7218	0.708154	19.706	1608.21	2.28778	0.583633	0.185681	5.03519	0.928405	0.110584	11.125	NA
CP_0037	HC	0.508361	0.00929106	0.0149089	0.104388	0.694749	6.31282	1.17666	0.0131361	0.0398759	0.156496	0.00344205	0.0120803	0.0266378	0.0151146	0.0152047	0.0247338	0.012169	0.00789307	0.0174231	0.0302772	20.346	29.3109	9.90141	25.2076	1289.53	3.80349	0.601471	0.170805	5.99279	0.854023	0.113675	11.4967	NA
CP_0038	HC	0.703429	0.00936199	0.0146476	0.0621957	1.11963	10.8464	0.994687	0.0114047	0.0399138	0.494704	0.00302393	0.0122098	0.0266126	0.0175915	0.0152069	0.025411	0.012109	0.121236	0.0174231	0.0275636	29.4526	31.3641	49.1181	21.5593	247.803	2.72822	0.583766	0.172316	4.20501	0.861581	0.110445	10.8982	NA
CP_0039	HC	0.217423	0.0106618	0.0158154	0.140613	0.574014	8.05616	0.175741	0.0109173	0.0401723	0.179471	0.00332288	0.0122193	0.0265981	0.0156974	0.0151944	0.024716	0.0124235	3.63922	0.0174231	0.025556	12.4277	9.8123	24.9887	27.1073	2096.43	5.48674	0.611352	0.172466	7.6467	0.862332	0.115302	6.27462	NA
CP_0040	HC	0.502695	0.00973917	0.00611034	0.0658497	0.357754	2.01725	1.36323	0.0125789	0.0429101	0.151081	0.00279222	0.0120465	0.0265965	0.0150779	0.0152116	0.0247271	0.012152	0.00789307	4.04571	0.023445	24.9317	121.769	13.2509	38.4006	2078.59	3.62478	0.580528	0.175177	14.6782	0.875883	0.155623	10.2483	NA
CP_0041	HC	0.223912	0.00931646	0.0394835	0.0647074	1.39571	9.03538	0.635526	0.0109046	0.0582842	0.49952	0.00239158	0.0139442	0.0265953	0.0145129	0.0161067	0.0247243	0.0121965	0.00789307	0.754267	0.0212123	12.3243	5.55859	12.5981	31.3355	589.522	2.26469	0.599221	0.173516	1.48903	0.86758	0.135717	7.96911	NA
CP_0042	HC	0.32659	0.00928311	0.0611447	0.0772077	1.03195	3.97878	0.580354	0.0114699	0.054745	0.469677	0.00241777	0.0139969	0.026707	0.0157449	0.0169239	0.0247199	0.0121384	0.00789307	1.599	0.023236	12.3713	5.62111	0.390538	19.3626	180.788	2.24211	0.579526	0.172735	1.80314	0.863677	0.125189	13.5129	NA
CP_0043	HC	0.437227	0.0096782	0.00611034	0.0762492	0.546083	5.31955	0.00292244	0.0113096	0.040197	0.161108	0.0039974	0.0122341	0.0266158	0.0144599	0.0154464	0.0248683	0.0122086	0.0709993	0.840439	0.024539	39.4797	182.213	30.4364	35.4283	2201.79	2.95409	0.594827	0.175484	3.54987	0.877418	0.135857	7.96763	118.612
CP_0044	HC	0.18893	0.00921293	0.0169226	0.0831078	0.296314	5.27846	0.887441	0.0104832	0.0419309	0.146769	0.00277299	0.0120431	0.0266299	0.0144114	0.0152029	0.024707	0.0121319	0.446173	0.0501423	0.0228425	42.8107	0.896725	21.2758	25.7777	1321.93	2.9303	0.606465	0.181117	3.3815	0.905584	0.114308	7.64833	NA
CP_0045	HC	0.791311	0.0108676	0.0739578	0.0895748	0.377043	5.83589	1.17283	0.011414	0.0398772	0.168282	0.00246774	0.0125445	0.0265973	0.0149615	0.0154265	0.0249812	0.0121323	0.0785214	1.38843	0.0271765	88.248	40.7497	26.1808	37.9342	1723.86	3.54549	0.579254	0.172495	6.40968	0.862476	0.106402	14.8757	NA
CP_0046	HC	0.265609	0.00922484	0.0181383	0.0636255	0.517562	3.79638	0.460448	0.0120289	0.0418771	0.1609	0.00282584	0.0120817	0.0265941	0.0154201	0.0152215	0.0247165	0.0122188	0.706121	0.0174231	0.0252422	161.383	10.3386	25.073	65.0507	1970.05	2.65649	0.58588	0.183602	3.85252	0.918011	0.105568	10.0083	3.31188
CP_0047	HC	0.277589	0.00922855	0.0519767	0.0852812	0.6376	5.92033	0.754116	0.0122767	0.0400235	0.155637	0.00291249	0.0123424	0.0265995	0.0155617	0.015263	0.0247549	0.0121347	0.00789307	0.0174231	0.0227109	65.7461	143.794	44.8378	26.6747	1883.72	3.64855	0.593852	0.176349	9.15148	0.881746	0.0857082	10.2368	5.50807
CP_0048	HC	0.437986	0.00920772	0.0210049	0.0736399	0.527151	6.469	0.535011	0.010622	0.0400017	0.16105	0.00255919	0.012052	0.0270742	0.0144116	0.0152101	0.0247285	0.0121111	0.00789307	0.0174231	0.0234122	75.7627	19.4244	20.0785	33.1288	1737.93	2.53193	0.598753	0.203313	2.68667	1.01656	0.118517	11.9628	NA
CP_0049	HC	0.704595	0.00926398	0.0159798	0.0778084	0.470861	1.65819	0.581453	0.0116851	0.0412903	0.165868	0.00389456	0.0124857	0.0266294	0.0157185	0.0154467	0.0247548	0.0121969	0.00789307	4.06056	0.0265935	53.8733	19.1796	15.1132	33.2819	3000.71	3.75096	0.600151	0.170805	3.01688	0.854023	0.0998104	8.93393	NA
CP_0050	HC	0.242917	0.00922538	0.026674	0.102972	0.485178	4.28842	0.401507	0.01368	0.040373	0.148672	0.00237363	0.0123394	0.0266257	0.0162691	0.0153156	0.0247529	0.0121399	2.79827	0.398751	0.0267402	30.123	12.5471	37.6437	21.9422	1958.2	7.01223	0.579101	0.178256	21.4745	0.891281	0.128956	18.226	NA
CP_0051	HC	0.284904	0.00921477	0.0144642	0.0687438	0.519489	4.63636	0.713667	0.0105771	0.0425522	0.150486	0.00262603	0.0120886	0.0267177	0.0144608	0.0152076	0.02483	0.0121585	0.00789307	0.0174231	0.0237164	121.691	8.32903	22.3064	54.6336	1975.96	4.08461	0.635628	0.174109	5.6824	0.870546	0.10952	3.09597	NA
CP_0052	HC	0.21064	0.0093583	0.0118925	0.0760667	0.853909	2.83844	0.00292244	0.0108351	0.0701886	0.906692	0.00463569	0.0120214	0.0269949	0.0144828	0.0151619	0.024722	0.0122248	0.00789307	7.78752	0.0263971	81.391	12.0909	7.46061	19.8106	2802.49	3.16075	0.580438	0.179055	1.49851	0.895273	0.139094	7.73295	NA
CP_0053	HC	2.43164	0.0460722	0.0218929	0.107585	0.737122	0.82419	2.16164	0.0101469	0.0457879	0.404642	0.00300204	0.0122431	0.0266616	0.015184	0.0153092	0.0252866	0.0121063	0.00789307	0.0174231	0.0207086	27.2664	169.745	3.45715	18.8344	1872.36	2.24211	0.159382	0.344759	4.68912	1.7238	0.0472308	6.46438	NA
CP_0054	HC	0.418101	0.00932383	0.00844009	0.0688062	0.598553	10.0824	0.506673	0.0115095	0.0463119	0.256695	0.00365665	0.0120399	0.0266062	0.0155482	0.0151988	0.0248044	0.012234	0.00789307	0.0174231	0.0250827	285.896	300.441	81.2046	30.9988	3175.05	2.57036	0.57924	0.183904	4.75281	0.919519	0.15856	12.375	NA
CP_0055	HC	0.624943	0.00926074	0.025011	0.0754338	0.712733	6.43012	0.676834	0.0150472	0.039964	0.148522	0.00535861	0.0122006	0.0266409	0.0185105	0.0152459	0.0248731	0.0121021	0.00789307	0.0174231	0.0327903	161.872	17.2342	43.4474	43.3723	180.788	2.58125	0.579031	0.180863	5.8189	0.904314	0.168761	11.8808	NA
CP_0056	HC	0.414926	0.00926102	0.0315709	0.0778084	0.585154	2.8258	0.112452	0.0105816	0.039865	0.190518	0.00278584	0.0121096	0.0267918	0.0143843	0.0152092	0.0249056	0.0121046	0.0411398	0.0174231	0.0239363	100.081	35.0111	5.93605	18.3493	2239.58	2.72073	0.583441	0.176463	7.914	0.882316	0.0778054	12.1416	NA
CP_0057	HC	0.166041	0.0116375	0.042343	0.151721	0.529166	0.0672493	0.00292244	0.00985808	0.0527078	0.543504	0.00242229	0.0121492	0.0266157	0.0147373	0.0152621	0.0247462	0.0123325	0.00789307	2.63186	0.0207086	10.4069	83.0273	3.86843	17.9091	1914.6	2.45453	0.582714	0.178358	2.45334	0.89179	0.122753	13.9424	NA
CP_0058	HC	0.309351	0.00956011	0.00951986	0.0778084	0.395275	1.00865	0.00292244	0.0112425	0.0440849	0.181445	0.00255213	0.0121743	0.0266102	0.0152842	0.0152545	0.0247354	0.012142	0.240141	0.212348	0.0241554	61.3591	156.204	23.1094	26.6779	1306.19	2.56251	0.588597	0.183409	2.61364	0.917044	0.111612	11.7899	NA
CP_0059	HC	0.357152	0.00923612	0.0114074	0.0714665	0.632886	3.60278	0.161269	0.0115581	0.0426572	0.154954	0.00322192	0.0120848	0.0268649	0.0152926	0.0152719	0.0250257	0.0122083	0.00789307	0.175156	0.0236792	97.6596	7.16233	7.88731	85.9703	2399.51	3.71493	0.615986	0.187177	2.7489	0.935885	0.129192	11.6748	NA
CP_0060	HC	0.321798	0.00983944	0.0579004	0.0665542	0.610245	2.13164	0.182619	0.0114469	0.041122	0.153804	0.00327899	0.0129005	0.0266733	0.0144694	0.0153013	0.0247386	0.0121106	0.0984828	2.51995	0.025463	20.9379	28.1216	10.9014	56.7633	216.914	3.01232	0.584807	0.0852044	2.65607	0.426022	0.172233	19.0024	NA
PD_0089	PD	0.433503	0.0103704	0.0585546	0.0975109	0.385961	1.61189	0.724064	0.0112971	0.0435045	0.168094	0.00345281	0.0120606	0.026768	0.0145073	0.0151922	0.0247591	0.0121229	0.00960283	0.058683	0.0272641	71.7032	1074.4	268.031	19.7953	1094.91	34.2941	0.784355	0.218555	105.305	1.11889	0.412032	7.87716	NA
PD_0090	PD	0.32324	0.00919595	0.053102	0.0823229	0.747483	19.3549	0.0682333	0.0113129	0.0506587	0.167989	0.00339886	0.0120408	0.0267499	0.0155778	0.0151905	0.024707	0.0126946	0.00960283	0.058683	0.0238489	28.2971	412.321	325.506	17.7828	230.856	37.4703	0.16437	0.233695	106.719	1.16848	0.0754806	9.25486	10.848
PD_0091	PD	1.88999	0.0280335	0.0158975	0.06491	6.64708	0.788164	0.941958	0.0116965	0.0721291	2.77203	0.00289488	0.0148319	0.0266405	0.0155615	0.047369	0.0301717	0.0127564	0.699004	0.058683	0.024327	155.625	1127.52	449.651	18.7681	230.856	323.832	0.898302	0.218555	643.35	1.11889	0.873632	37.3675	1232.43
PD_0092	PD	0.212459	0.0120681	0.0171656	0.124158	0.322473	1.71868	2.04127	0.0103123	0.0397487	0.187301	0.00475283	0.0123585	0.0269536	0.0158961	0.0158214	0.0248756	0.0124944	0.209943	1.02285	0.0472242	14.777	965.627	257.372	18.2547	632.033	34.7513	1.12591	0.223778	34.8259	1.11889	0.452875	29.5068	4.28636
PD_0093	PD	0.246472	0.0253027	0.0682569	0.144858	0.797771	6.09865	0.4314	0.0109895	0.039898	0.247249	0.00257323	0.0133279	0.0267313	0.0195372	0.0156059	0.0272885	0.0122761	0.00960283	3.56864	0.0286531	12.0644	2044.84	420.723	17.8611	1655.71	195.67	0.852386	0.180325	1814.38	0.901625	0.353301	6.07734	9.03501
PD_0094	PD	1.07422	0.00922946	0.0227828	0.0834887	0.664545	6.50597	1.04156	0.0124212	0.043682	0.154216	0.00513834	0.0122737	0.0266304	0.0144403	0.015264	0.0247327	0.0121302	0.110176	0.058683	0.0293003	373.304	1021.28	281.7	24.8601	1689.25	24.4018	1.04192	0.191096	84.0315	0.955479	0.470306	4.78492	19.166
PD_0095	PD	0.512342	0.00953476	0.0433468	0.0995133	0.446083	4.86014	0.540077	0.0118964	0.0400766	0.261612	0.00360335	0.0121033	0.0267309	0.0144899	0.0153092	0.0253076	0.0124512	0.140131	0.058683	0.0316086	61.3793	604.657	240.701	18.2979	1094.91	191.167	0.958682	0.226723	719.179	1.13361	0.925255	0.804749	NA
PD_0096	PD	3.95723	0.0121063	0.0270163	0.0897316	0.269153	1.18117	2.99014	0.00999745	0.0557543	0.560666	0.00328583	0.0121643	0.0272275	0.0143906	0.0159333	0.0256435	0.0122715	0.0316243	6.32353	0.0307307	28.8215	1540.48	291.579	17.7837	1228.81	22.6402	0.638328	0.274889	317.15	1.37444	1.06355	3.85338	NA
PD_0097	PD	0.738074	0.0147473	0.0625646	0.136441	1.4403	26.0578	0.97549	0.0104311	0.0723928	0.671158	0.00253017	0.0127362	0.0267063	0.0211884	0.0155763	0.0324231	0.0124974	0.00960283	0.058683	0.0220542	82.8991	675.816	417.576	19.8969	230.856	190.466	1.22317	0.224111	28.4902	1.12055	0.086018	16.219	NA
PD_0098	PD	0.391014	0.00928526	0.0250005	0.0695025	1.61517	25.7963	0.924006	0.0128213	0.0495052	0.187782	0.00368194	0.0121152	0.0268793	0.0146423	0.0152544	0.0252232	0.0123887	0.00960283	0.0821053	0.0325917	114.398	74.8364	229.391	31.8162	230.856	19.9084	0.340915	0.0964116	8.08794	0.482058	0.050239	17.0687	NA
PD_0099	PD	0.665215	0.013389	0.0248301	0.313125	0.571304	0.5361	2.01971	0.0105615	0.0834596	0.981312	0.00294596	0.0133979	0.0267019	0.0148325	0.0352266	0.024707	0.020736	0.0420682	5.41389	0.0231251	74.9008	2414.02	501.984	20.5583	1707.15	205.322	1.25117	0.310336	806.596	1.55168	1.57465	4.91284	NA
PD_0100	PD	0.192007	0.00919012	0.106306	0.0754456	0.596984	2.51999	1.19874	0.0109814	0.0401728	0.198262	0.00517959	0.0126523	0.0266829	0.0150025	0.0153329	0.0247521	0.0122658	0.1643	10.4563	0.0429457	22.1944	1579.93	203.846	19.5644	1097.95	63.3904	1.09883	0.246248	441.405	1.23124	0.960512	6.5743	2.78704
PD_0101	PD	0.198436	0.014647	0.0549409	0.251547	1.91092	0.109925	1.34033	0.0102889	0.0480497	1.91906	0.0108723	0.0258127	0.0308985	0.0194526	0.0153784	0.0264495	0.0122761	0.00960283	0.130112	0.0207086	12.0077	3286.43	153.345	18.0436	898.281	119.282	0.6165	0.179364	283.243	0.896821	0.414718	2.41665	5.08578
PD_0102	PD	6.68539	0.0116093	0.0593085	0.0732594	0.48921	4.21699	0.183719	0.0103677	0.0444986	0.170852	0.00276444	0.0120507	0.0266786	0.0145139	0.015777	0.0253728	0.0121548	0.0878579	5.62082	0.0316421	65.2402	485.457	98.8351	18.9845	523.273	31.3537	0.764976	0.180385	18.6874	0.901926	0.291425	0.804749	61.5144
PD_0103	PD	0.594301	0.00927965	0.0487693	0.32161	2.4387	28.0892	0.367135	0.0130588	0.0539886	0.240353	0.0035066	0.0120949	0.0270555	0.0167393	0.0151894	0.0247439	0.012299	0.00960283	0.058683	0.0292147	88.0502	733.515	280.784	22.116	438.71	16.9144	1.0292	0.213332	50.1192	1.06666	0.409058	5.40979	NA
PD_0104	PD	3.82517	0.0456341	0.0175046	0.18631	0.509505	8.77975	2.5534	0.0107205	0.0404573	0.176201	0.00352562	0.0156141	0.0266003	0.0156734	0.0169528	0.0247596	0.0128804	0.00960283	0.680496	0.0283388	113.227	548.265	243.173	21.0003	537.169	25.6942	0.238149	0.0931968	4.84118	0.465984	0.0483362	8.58742	NA
PD_0105	PD	3.3877	0.0128419	0.024887	0.206262	0.471988	5.36886	0.125705	0.011132	0.0419997	0.163649	0.00274724	0.0121549	0.0268416	0.0163359	0.0152993	0.0247488	0.0123128	0.0719866	0.058683	0.0286942	117.544	2024.81	265.79	29.2402	1570.71	45.8656	0.739654	0.1956	100.856	0.978001	0.710731	33.7534	87.2444
PD_0106	PD	0.315075	0.0108795	0.0157775	0.151217	0.409593	5.17107	1.88097	0.0102392	0.0398426	0.174668	0.00246689	0.0121837	0.027071	0.0143876	0.0152418	0.0247311	0.0121858	0.153581	0.058683	0.0207086	29.4875	2260.62	72.126	46.106	2727.37	4.29241	0.589091	0.206538	30.3695	1.03269	0.278447	3.36827	1.85262
PD_0107	PD	1.05379	0.0134982	0.104684	0.0755253	5.03005	0.193989	0.27644	0.010696	0.0408787	2.41144	0.00601377	0.0133838	0.0271001	0.0207566	0.0289746	0.0710762	0.0136005	0.00960283	3.09312	0.0207086	171.893	696.117	336.079	18.8755	588.152	70.586	0.864812	0.329554	714.353	1.64777	0.791096	5.68615	22.5699
PD_0108	PD	0.368242	0.0098052	0.0225591	0.0972154	0.725832	21.3519	2.04883	0.0138938	0.0421547	0.160388	0.00673972	0.0122993	0.0266647	0.0146004	0.0153784	0.0248101	0.0121278	0.00960283	0.474033	0.0353002	68.5055	2419.58	656.815	28.4439	1866.39	122.096	0.754616	0.302283	2378.16	1.51141	1.08723	7.64343	86.4958
PD_0109	PD	0.306308	0.010366	0.0740305	0.0642347	0.406185	4.45514	0.636969	0.0117023	0.0447669	0.187945	0.00439085	0.012055	0.0266875	0.0162854	0.0151721	0.024726	0.0121182	0.604743	1.82415	0.0331794	71.7032	1074.4	268.031	19.7953	1094.91	34.2941	0.784355	0.218555	105.305	1.11889	0.412032	7.87716	NA
PD_0110	PD	0.219104	0.0173305	0.0510861	0.078678	3.68951	0.155639	2.50677	0.00991475	0.0838115	0.958711	0.0167	0.0141627	0.028092	0.0182421	0.022816	0.024707	0.0282575	0.0333262	4.67656	0.0207086	27.4056	459.14	174.428	17.7675	389.348	279.881	0.712066	0.277521	103.891	1.38761	0.409346	23.254	100.257
PD_0111	PD	0.275652	0.00919725	0.0167776	0.110906	0.424619	16.2508	0.903432	0.0122636	0.0451188	0.156502	0.00907062	0.0126205	0.0268893	0.0156683	0.0157308	0.0247665	0.0121664	0.237272	0.058683	0.0228728	136.794	1993.37	262.055	29.4306	952.001	33.8369	0.944917	0.327686	299.731	1.63843	0.378923	15.9472	17.7942
PD_0112	PD	0.25408	0.00983824	0.00611034	0.0839769	0.579849	4.79746	0.0205241	0.0113047	0.0460665	0.176445	0.00264284	0.0120277	0.0266612	0.0144309	0.0152025	0.0248279	0.0121688	0.00960283	1.94123	0.0273161	24.0191	1848.98	135.621	30.7033	531.072	7.42285	0.605317	0.18464	55.9893	0.923198	0.604827	6.46567	3.13194
PD_0113	PD	0.204395	0.0117279	0.110005	0.105643	0.919323	3.15954	1.50409	0.0122514	0.114426	1.88559	0.00360335	0.0120484	0.0266516	0.0155641	0.0153371	0.0248279	0.0121158	0.00960283	2.24112	0.0349877	14.3175	2963.39	308.239	17.7759	809.094	33.1224	0.676267	0.198797	80.2473	0.993987	0.353971	7.41871	NA
PD_0114	PD	1.91985	0.0157246	0.0671072	0.0671999	0.565007	3.66085	1.00948	0.0129669	0.0401474	0.261651	0.00360335	0.0120963	0.0267086	0.0147655	0.0152561	0.0268672	0.0140448	0.0179077	0.058683	0.0289651	87.7436	858.224	601.997	23.2319	1408.68	17.7385	0.754195	0.203529	113.287	1.01765	0.314869	11.0719	90.644
PD_0115	PD	0.44245	0.0138171	0.056177	0.0656462	1.66291	19.5932	0.27046	0.0131846	0.0776879	0.896508	0.0050537	0.0127336	0.026733	0.0183092	0.0156987	0.0248234	0.0122553	0.00960283	0.180077	0.0380635	54.5738	2212.17	446.186	19.42	801.247	166.495	0.97746	0.367792	266.068	1.83896	0.883566	7.87716	7.58521
PD_0116	PD	0.299638	0.00919746	0.0101203	0.190869	0.296871	1.17426	0.505631	0.00996566	0.0422892	0.147552	0.00310294	0.0123381	0.0266289	0.0153558	0.0155592	0.0248775	0.0121095	0.00960283	0.0945918	0.0313779	160.399	242.867	223.647	25.4175	1668.61	7.98652	0.867496	0.251173	16.202	1.25587	0.503595	8.98208	5.36724
PD_0117	PD	0.531757	0.0188605	0.0508573	0.0734743	0.371036	4.29989	0.587285	0.0120561	0.0415399	0.146988	0.00381038	0.0120612	0.0267378	0.0155641	0.0152468	0.0247553	0.0121603	0.438364	1.22751	0.0328216	137.497	1745.59	270.273	19.6937	1096.48	18.462	0.803733	0.206049	109.933	1.03024	0.33451	9.89671	5.52698
PD_0118	PD	3.53316	0.0117051	0.0253199	0.109451	0.784736	2.10475	0.166233	0.0113369	0.0398266	0.246747	0.00360335	0.012336	0.0266364	0.0144727	0.0152957	0.0270138	0.0141144	0.00960283	2.54466	0.0312656	121.192	440.809	143.326	23.838	2048.82	6.14048	0.694282	0.179867	34.6627	0.899335	0.327514	35.2876	NA
PD_0119	PD	0.295659	0.062123	0.0444479	0.0639287	2.95612	4.26571	0.572213	0.0107349	0.0853062	1.10432	0.00245507	0.0122993	0.0267096	0.0275673	0.0153784	0.0523644	0.01219	0.748265	0.058683	0.0207086	71.7032	1074.4	268.031	19.7953	1094.91	34.2941	0.784355	0.218555	105.305	1.11889	0.412032	7.87716	NA
This data is an imputed data

## Sheet: Table S3
Table S3. The LC-MS/MS detection conditions
Types	Abbreviation	R.T. (Minute)	Parent ion	Cone Voltage	Fragment ion	Collision Energy	Adduct	Ion Selected Mode	Possible Parent Ion Detected Mode
			(m/z)	(V)	(m/z)	(eV)
PBAs	GCA	0.69	429.25	28	340.94	20	[M-2H2O+H]+	ESI+	ESI+, ESI-
	CDCA	0.74	393.35	30	376.31	14	[M+H]+	ESI+	ESI+, ESI-
	CA	1.44	407.35	64	343.38	34	[M-H]-	ESI-	ESI-
	TCDCA	3.24	500.28	40	464.27	12	[M+H]+	ESI+	ESI-
	GCDCA	4.55	450.41	26	414.28	14	[M+H]+	ESI+	ESI+, ESI-
	TCA	4.73	516.27	40	462.29	14	[M+H]+	ESI+	ESI+, ESI-
SBAs	UDCA	0.94	391.4	100	373.33	32	[M-H]-	ESI-	ESI-
	KLCA	0.94	389.36	94	343.33	32	[M-H]-	ESI-	ESI-
	LCA	0.95	375.9	30	97.02	16	[M-H]-	ESI-	ESI-
	DCA	0.97	393.29	40	357.26	10	[M+H]+	ESI+	ESI+, ESI-
	ω-MCA	1.1	407.36	94	387.33	34	[M-H]-	ESI-	ESI-
	TUDCA	3.26	500.28	40	464.27	10	[M+H]+	ESI+	ESI+, ESI-
	TDCA	3.32	500.41	56	464.37	16	[M+H]+	ESI+	ESI+, ESI-
	GUDCA	4.49	450.41	28	414.28	12	[M+H]+	ESI+	ESI+, ESI-
	GDCA	4.53	450.4	48	414.42	12	[M+H]+	ESI+	ESI+, ESI-
	G-γ-MCA	5.39	466.29	30	430.28	14	[M+H]+	ESI+	ESI+, ESI-
UTs	pCS	0.64	187.17	40	107.05	20	[M-H]-	ESI-	ESI-
	PS	0.64	173	40	93.1	20	[M-H]-	ESI-	ESI-
	IS	0.67	212.1	44	132.05	18	[M-H]-	ESI-	ESI-
	MPS	0.71	203.1	88	123.11	12	[M-H]-	ESI-	ESI-
	DG	0.72	189.11	6	143.09	6	[M+H]+	ESI+	ESI+
	APN	0.77	110.06	20	65.64	16	[M+H]+	ESI+	ESI+
	MCC	0.86	123.16	42	108.05	16	[M-H]-	ESI-	ESI-
	HA	3.09	180.16	24	105.04	12	[M+H]+	ESI+	ESI+
	CMG	3.12	206.16	26	131.11	10	[M+H]+	ESI+	ESI+
	PAG	3.25	194.22	24	91.05	18	[M+H]+	ESI+	ESI+
	HHA	3.91	194.16	2	150.05	12	[M-H]-	ESI-	ESI-
	PAGlu	5.43	263.21	64	145.06	16	[M-H]-	ESI-	ESI-
	TMAO	5.61	76.07	40	58.96	10	[M+H]+	ESI+	ESI+
	GB	6.95	146.09	2	87.04	14	[M+H]+	ESI+	ESI+
	NAG	7	189.05	22	130.04	12	[M+H]+	ESI+	ESI+
	ImP	7.07	141.16	10	123.05	10	[M+H]+	ESI+	ESI+
	DMG	7.33	104.07	30	58.06	10	[M+H]+	ESI+	ESI+
IntStd	p-CS-d7	0.64	193.66	40	113.8	20	[M-H]-	ESI-	ESI-
	GDCA-d6	4.1	456.36	15	420.7	16	[M+H]+	ESI+	ESI+, ESI-
Remark: Some analytes were able to detect in both positive and negative modes. We selected the detected mode for each analytes based on the detection limit of multiple reaction monitoring mode which affected detected points per peak. Thus, we decided to firstly prioritize the negative mode to those undetected in positive modes.

## Sheet: Table S4
Table S4. Method validation of host-microbial co-metabolites
Types	Abbreviation	Sensitivity		Precision (%RSD)				% Matrix effect	%Recovery ± SD		Matrix-matched calibration curves
				Intraday (N=10) %RSD		Interday (N=3) %RSD					Fecal Matrix				Plasma Matrix
		LOD (µM)	LOQ (µM)	Peak area	RT	Peak area	RT		Fecal Matrix	Plasma Matrix	Calibration curve	R2	Linear range (µM)	Dilution	Calibration curve	R2	Dilution	Linear range (µM)
PBAs	GCA	ND		14.32	0	8.65	0	ND	110.03±63.1	88.19±23.72	ND
	CDCA	0.03521	0.11736	2.25	0	2.66	0	1.4	78.54±36.08	107.28±13.19	ND
	CA	0.00082	0.00272	3.89	0.32	4.41	0.37	0.4	95.64±8.95	84.85±5.5	y = 10.2x - 18.4	0.995	2.5 - 20	100	y = 0.903x + 0.287	0.991	10	0.001 - 15
	TCDCA	0.00024	0.00078	11.26	2.97	8.94	3.78	26.8	83.16±3.39	84.89±1	y = 5.61 - 0.843	0.993	0.001 - 15	100	y = 5.08x + 0.379	0.991	10	0.001 - 5
	GCDCA	0.00491	0.01635	4.99	0.07	9.54	1.48	1.1	91.71±5.26	81.79±0.8	y = 2.51x - 0.451	0.995	0.01 - 15	100	y = 5.56x + 0.002	0.999	20	0.005 - 0.5
	TCA	0.00053	0.00177	2.28	0	7.67	0.2	4.4	97.07±5.61	80.62±3.25	y = 1.43x - 0.271	0.991	0.001 - 15	100	y = 0.827x + 0.142	0.99	10	0.001 - 10
SBAs	UDCA	0.00956	0.03185	6.55	0	3.28	0	2.1	100.46±6.1	91.38±1.1	y = 0.503x - 1.26	0.991	2.5 - 20	100	y = 0.0642x + 0.0438	0.991	10	0.1 - 20
	KLCA	0.04097	0.13656	8.98	0	8.84	0	13.5	87.91±5.03	81.13±6.56	y = 0.13 - 0.067	0.993	0.5 - 20	100	y = 0.021x - 0.004	0.994	20	0.05 - 20
	LCA	2.25858	7.52859	11.12	0	17.86	0.13	94	94.28±32.26	100.19±23.99	y = 0.17x + 0.357	0.995	10 - 100	100	y = 0.005x + 0.094	0.996	10	10- 100
	DCA	0.05074	0.16913	13.94	0.42	6.98	0.06	4.3	82.77±23.39	87.28±2.77	y = 0.048x + 0.0382	0.99	0.5 - 15	100	y = 0.049x + 0.257	0.993	20	2.5 - 20
	ω-MCA	0.02662	0.08875	5.79	0	1.71	0.18	23.4	81.65±23.95	105.8±8.29	y = 2.35x - 1.16	0.992	0.1 - 20	100	y = 0.238x + 0.085	0.991	10	0.001 - 15
	TUDCA	Report similar to TCDCA due to co-elution
	TDCA
	GUDCA	Report similar to GCDCA due to co-elution
	GDCA
	G-y-MCA	0.00381	0.0127	1.14	0	2.02	0.78	1.3	93.49±1.01	84.86±4.91	y = 2.15x - 0.664	0.99	0.01 -15	100	y = 1.77x + 0.336	0.99	20	0.001 - 10
UTs	pCS	0.00055	0.00184	4.56	0	4.62	0.91	10.1	104.97±3.01	109.53±2.82	y = 0.494x - 0.97	0.998	0.016 - 0.125	100	y = 0.064x - 0.185	0.991	500	0.00625 - 0.125
	PS	0.00232	0.00775	8.21	0	3.11	0.18	8.1	88.55±18.83	112.97±6.19	y = 20.5x - 2.35	0.99	0.05 - 20	100	y = 0.935x + 0.74	0.997	10	0.05 - 20
	IS	0.00123	0.01233	3.75	0.43	0.76	0.63	10	99.48±12.32	112.6±7.72	y = 116x + 3.62	0.991	0.01 - 1	20	y = 1.46x + 0.814	0.996	10	0.05 - 20
	MPS	0.00575	0.01915	7.82	1.06	3.67	0.67	0.7	88.38±13.39	101.14±8.92	y = 78.9x + 4.58	0.992	0.001 - 2.5	20	y = 2.56x + 1.26	0.99	20	0.1 - 5
	DG	0.01154	0.03847	16.39	0	17.17	0	4.7	93.81±21.14	79.42±15.34	y = 0.012x - 0.001	0.99	0.05 - 15	100	y = 0.053x + 0.01	0.992	10	0.001 - 10
	APN	0.08306	0.27685	14.67	0.4	7.41	0.37	5.3	93.41±0.28	88.31±64.05	y = 0.001x - 0.001	0.99	0.5 - 15	100	y = 0.001x + 0.003	0.991	10	1 - 20
	MCC	0.00322	0.01075	6.93	0.89	3.29	0.2	11.2	87.95±7.12	83.5±4.1	y = 9.17x + 0.233	0.993	0.01 - 1	20	y = 0.393x + 0.299	0.99	10	0.01 - 20
	HA	0.00216	0.00721	14.33	0.41	1.48	0.62	4.7	97.12±7.59	115.68±2.27	y = 0.728x - 0.0216	0.995	0.001 - 15	100	y = 0.476x - 0.053	0.99	10	0.5 - 20
	CMG	0.0003	0.001	8.7	5.02	13.27	7.3	0.6	84.58±4.69	98.24±8.9	y = 5.58x + 1.7	0.991	0.001 - 15	20	y = 1.61x - 0.047	0.998	10	0.005 - 5
	PAG	0.00276	0.00921	6.99	5.35	11	7.81	6.8	96.53±6.52	87.16±2.22	y = 4.41x + 0.353	0.991	0.001 - 5	20	y = 0.87x - 0.007	0.996	10	0.001 - 5
	HHA	0.00953	0.03178	7.87	0.13	12	0.79	19.4	90.56±2.65	107.15±3.22	y = 13.6x - 4.52	0.993	0.05 - 20	100	y = 0.063x - 0.005	0.999	10	0.01 - 20
	PAGlu	0.00491	0.01637	2.23	0	1.89	0.09	35.5	93.07±0.97	111.8±8.2	y = 24.2x - 3.66	0.99	0.01 - 15	100	y = 1.62x + 0.166	1	20	0.05 - 20
	TMAO	0.00115	0.00383	14.81	0.06	1.47	0.16	74.9	96.49±6.25	108.82±2.72	y = 0.176x - 0.0224	0.992	0.1 - 5	20	y = 0.0002x + 0.00003	0.99	20	0.5 - 15
	GB	0.00259	0.00863	1.79	0.05	8.42	0.27	5.4	106.05±5.5	82.84±7.77	ND
	NAG	0.00445	0.01483	1.6	0	12.35	0.24	9.7	86.95±6.19	88.09±18.99	y = 0.257x + 0.315	0.991	0.5 - 15	20	y = 0.668x + 0.0109	0.993	20	0.1 - 1
	ImP	0.00386	0.01285	3.92	0.05	9.97	0.23	9.6	94.57±4.54	96.44±1.49	y = 12.3x + 21.3	0.993	0.05 - 15	20	y = 30.2x - 0.114	0.995	10	0.001 -0.1
	DMG	0.02092	0.06972	10.11	0	3.22	0.07	4.3	117.18±2.02	97.84±2.91	y = 1.75x - 0.453	0.991	0.1 - 15	100	y = 0.296x + 0.062	0.995	10	0.05 - 20
IntStd	p-CS-D7	0.0663	0.221	11.36	0.49	18.6	0.62	141.9	82.08±6.67	101.06±4.06	ND
	GDCA-D6	0.00125	0.00417	3.14	2.28	4.87	3.41	101.1	94.26±9.81	81.86±7.66	ND
*ND is not determined

## Sheet: Table S5
Table S5. Cohort characteristics data
Subjects	Group	Gender	Age	BMI	Fasting Plasma Glucose (mg/dL)	Cholesterol (mg/dL)	LDL (mg/dL)	HDL (mg/dL)	Triglyceride (mg/dL)	ENER (kcal)	CHO (g)	PRO (g)	FAT (g)	Creatinine (mg/dL)	Ferritin (ng/mL)	BUN (mg/dL)	Albumin (g/L)	PTH (pg/mL)	K+ (mmol/L)	DM	DM-CVD
CP_0001	HC	F	21	NA	84	193	124	62	34	6949.5	298.2	794.9	285.3	NA	NA	NA	NA	NA	NA	NA	NA
CP_0002	HC	F	22	NA	77	191	117	64	50	1176	126.1	50.5	285.6	NA	NA	NA	NA	NA	NA	NA	NA
CP_0003	HC	F	22	NA	91	184	108	64	60	763.9	114	28.6	21.5	NA	NA	NA	NA	NA	NA	NA	NA
CP_0004	HC	F	22	NA	79	201	128	60	67	1386.6	147.1	67.4	59.2	NA	NA	NA	NA	NA	NA	NA	NA
CP_0005	HC	F	28	NA	82	247	152	77	88	741.8	94.6	30.3	26.8	NA	NA	NA	NA	NA	NA	NA	NA
CP_0006	HC	M	20	NA	80	172	99	62	56	1833.8	221.9	67.5	74.9	NA	NA	NA	NA	NA	NA	NA	NA
CP_0007	HC	M	25	NA	80	207	150	42	73	1748.6	235.7	71	58.4	NA	NA	NA	NA	NA	NA	NA	NA
CP_0008	HC	M	21	NA	87	180	123	47	49	2521.5	401.7	71.4	70.4	NA	NA	NA	NA	NA	NA	NA	NA
CP_0009	HC	F	46	NA	91	292	213	69	48	1266.9	181.2	52.8	36.8	NA	NA	NA	NA	NA	NA	NA	NA
CP_0010	HC	M	42	NA	82	134	76	39	97	1853.1	201.6	97.8	69	NA	NA	NA	NA	NA	NA	NA	NA
CP_0011	HC	NA	NA	NA	NA	NA	NA	NA	NA	NA	NA	NA	NA	NA	NA	NA	NA	NA	NA	NA	NA
CP_0012	HC	NA	NA	NA	NA	NA	NA	NA	NA	NA	NA	NA	NA	NA	NA	NA	NA	NA	NA	NA	NA
CP_0013	HC	M	27	NA	86	218	152	54	60	1347.1	146.2	67.3	54.8	NA	NA	NA	NA	NA	NA	NA	NA
CP_0014	HC	M	19	NA	75	182	112	62	42	2803.4	415.8	84.4	87.8	NA	NA	NA	NA	NA	NA	NA	NA
CP_0015	HC	M	21	NA	83	214	157	44	65	1241.1	141.8	62.4	46.5	NA	NA	NA	NA	NA	NA	NA	NA
CP_0016	HC	F	46	NA	78	216	149	54	66	1556.9	181.2	81.2	56.4	NA	NA	NA	NA	NA	NA	NA	NA
CP_0017	HC	M	23	NA	79	199	134	51	72	1674.4	215.6	62.5	61.8	NA	NA	NA	NA	NA	NA	NA	NA
CP_0018	HC	NA	NA	NA	NA	NA	NA	NA	NA	NA	NA	NA	NA	NA	NA	NA	NA	NA	NA	NA	NA
CP_0019	HC	F	57	NA	78	190	112	64	68	1272.1	194	42.8	37.8	NA	NA	NA	NA	NA	NA	NA	NA
CP_0020	HC	F	33	NA	90	197	123	63	54	1386.8	142.3	68.7	59.9	NA	NA	NA	NA	NA	NA	NA	NA
CP_0021	HC	F	21	NA	80	180	96	74	48	970.4	128.7	50.9	27.5	NA	NA	NA	NA	NA	NA	NA	NA
CP_0022	HC	F	22	NA	80	140	78	52	50	538.1	68.4	25.2	15.9	NA	NA	NA	NA	NA	NA	NA	NA
CP_0023	HC	F	22	NA	102	232	172	42	92	1178.9	168	46.7	35.5	NA	NA	NA	NA	NA	NA	NA	NA
CP_0024	HC	F	22	NA	80	187	119	53	76	1943.6	222.8	58.6	92.1	NA	NA	NA	NA	NA	NA	NA	NA
CP_0025	HC	F	22	NA	88	141	86	42	67	1129.8	168	39	400.8	NA	NA	NA	NA	NA	NA	NA	NA
CP_0026	HC	F	22	NA	82	193	109	74	48	7026.5	1498.7	135.8	56	NA	NA	NA	NA	NA	NA	NA	NA
CP_0027	HC	F	24	NA	67	186	123	52	54	1195.3	140.9	58.7	304.6	NA	NA	NA	NA	NA	NA	NA	NA
CP_0028	HC	F	23	NA	81	211	146	52	65	1243.7	159.3	58.6	39.6	NA	NA	NA	NA	NA	NA	NA	NA
CP_0029	HC	M	21	NA	85	189	121	47	103	2660	262.6	168.6	101.2	NA	NA	NA	NA	NA	NA	NA	NA
CP_0030	HC	M	23	NA	93	177	100	64	65	20985.6	2404.1	622.6	3571	NA	NA	NA	NA	NA	NA	NA	NA
CP_0031	HC	M	22	NA	82	144	85	49	49	1202.8	136.2	56.9	47.7	NA	NA	NA	NA	NA	NA	NA	NA
CP_0032	HC	M	23	NA	82	196	117	60	93	7581.7	160.9	861.4	370.4	NA	NA	NA	NA	NA	NA	NA	NA
CP_0033	HC	F	37	NA	89	165	100	35	152	1038.7	146.8	44.4	30	NA	NA	NA	NA	NA	NA	NA	NA
CP_0034	HC	F	34	NA	75	280	182	64	169	935.6	128.9	34.9	31.5	NA	NA	NA	NA	NA	NA	NA	NA
CP_0035	HC	F	51	NA	81	251	170	66	73	967.8	144.4	40.3	25.6	NA	NA	NA	NA	NA	NA	NA	NA
CP_0036	HC	F	23	NA	79	233	163	60	50	17647.9	2224.9	659.5	683.1	NA	NA	NA	NA	NA	NA	NA	NA
CP_0037	HC	M	25	NA	92	179	111	56	59	1334.4	162.3	72.5	44	NA	NA	NA	NA	NA	NA	NA	NA
CP_0038	HC	M	21	NA	78	212	141	43	140	1364.6	167.7	89.4	37.6	NA	NA	NA	NA	NA	NA	NA	NA
CP_0039	HC	M	19	NA	83	212	141	52	95	1429	191.5	68.4	42.9	NA	NA	NA	NA	NA	NA	NA	NA
CP_0040	HC	F	51	NA	86	256	158	78	98	878.2	140.3	32.3	21.1	NA	NA	NA	NA	NA	NA	NA	NA
CP_0041	HC	F	22	NA	81	183	111	59	63	1380.5	227.6	54.3	28.9	NA	NA	NA	NA	NA	NA	NA	NA
CP_0042	HC	F	21	NA	94	161	88	63	48	1259.1	166	45.7	46.2	NA	NA	NA	NA	NA	NA	NA	NA
CP_0043	HC	F	22	NA	79	177	111	60	32	1903.3	168.1	172.8	57.7	NA	NA	NA	NA	NA	NA	NA	NA
CP_0044	HC	F	20	NA	84	221	147	63	57	3249.3	386.9	170.6	114.5	NA	NA	NA	NA	NA	NA	NA	NA
CP_0045	HC	F	22	NA	79	168	107	36	125	1192.6	153.3	47.9	43.2	NA	NA	NA	NA	NA	NA	NA	NA
CP_0046	HC	F	23	NA	75	195	107	77	53	2593.7	281	112.7	113.5	NA	NA	NA	NA	NA	NA	NA	NA
CP_0047	HC	M	23	NA	92	160	83	63	71	1974.1	208.8	99.8	81.9	NA	NA	NA	NA	NA	NA	NA	NA
CP_0048	HC	M	20	NA	86	199	136	51	62	1315.3	162.2	55.7	49.2	NA	NA	NA	NA	NA	NA	NA	NA
CP_0049	HC	M	23	NA	86	170	104	58	41	1320.5	122.8	75	58.7	NA	NA	NA	NA	NA	NA	NA	NA
CP_0050	HC	M	23	NA	93	176	111	38	133	1592.5	179.7	70.7	65.7	NA	NA	NA	NA	NA	NA	NA	NA
CP_0051	HC	F	33	NA	77	92	38	45	43	993.8	133.2	37.1	34.7	NA	NA	NA	NA	NA	NA	NA	NA
CP_0052	HC	F	34	NA	81	231	116	68	234	2003.1	282.8	90.9	55.1	NA	NA	NA	NA	NA	NA	NA	NA
CP_0053	HC	F	32	NA	88	217	149	52	81	1335.2	146.5	57.4	58.7	NA	NA	NA	NA	NA	NA	NA	NA
CP_0054	HC	F	21	NA	91	200	116	77	36	1335.1	184.3	41.6	48.7	NA	NA	NA	NA	NA	NA	NA	NA
CP_0055	HC	M	19	NA	82	197	117	70	51	1494.8	166.2	89.3	52.1	NA	NA	NA	NA	NA	NA	NA	NA
CP_0056	HC	M	21	NA	80	200	136	51	65	1310.4	176.1	58.3	41.8	NA	NA	NA	NA	NA	NA	NA	NA
CP_0057	HC	M	28	NA	80	230	159	53	88	2205.3	261.3	120.5	73	NA	NA	NA	NA	NA	NA	NA	NA
CP_0058	HC	M	22	NA	81	192	131	50	56	1161.5	113.7	79.1	42.3	NA	NA	NA	NA	NA	NA	NA	NA
CP_0059	HC	M	20	NA	83	184	123	47	72	1620.8	199.5	65.1	62.4	NA	NA	NA	NA	NA	NA	NA	NA
CP_0060	HC	M	20	NA	75	197	130	54	65	1433.5	196	58.2	44.5	NA	NA	NA	NA	NA	NA	NA	NA
PD_0089	PD	NA	NA	NA	NA	NA	NA	NA	NA	NA	NA	NA	NA	NA	NA	NA	NA	NA	NA	NA	NA
PD_0090	PD	NA	NA	NA	NA	NA	NA	NA	NA	NA	NA	NA	NA	NA	NA	NA	NA	NA	NA	NA	NA
PD_0091	PD	M	29	23.72	NA	177	94	44	183	1301.1	131.8	44.3	66.3	19.15	320.82	74.2	41.7	986.2	3.41	None	DM-CVD
PD_0092	PD	M	50	22.33	NA	246	153	43	456	1772.6	216	84.3	63.5	0.8	2683.67	16.3	35.8	34.16	3.43	DM	DM-CVD
PD_0093	PD	M	57	19.61	NA	192	111	58	152	1403.7	173.6	79.4	43.5	19.49	924.71	61.8	42.5	555.7	3.39	None	None
PD_0094	PD	M	73	28.75	NA	165	75	57	99	932.9	99.5	57.1	34	8.98	327.19	52.7	27.2	130.2	4.87	None	None
PD_0095	PD	F	58	28.3	NA	208	118	43	277	693.6	101.5	22.4	22	0.99	957.61	15.9	39.1	77.03	4.39	None	None
PD_0096	PD	M	44	23.06	NA	270	137	79	239	651.4	87.7	32.9	18.8	8.51	423.42	54.4	54.6	346.1	4.12	None	DM-CVD
PD_0097	PD	M	61	19.55	NA	280	152	80	86	1036.3	95.5	42.1	54	16.19	501.54	77.3	34.3	123.9	3.94	DM	DM-CVD
PD_0098	PD	M	62	19.25	NA	150	83	31	190	1471.3	185.2	65.8	51.9	5.5	1260.95	27.7	39	156	2.52	NA	NA
PD_0099	PD	F	65	23.84	NA	172	109	38	35	915.7	94.4	53.2	36.1	10.8	3233.87	49.1	34	798.2	3.35	None	None
PD_0100	PD	M	52	21.82	NA	126	84	37	57	1647	215.5	111.3	37.7	10.79	1319.61	57.6	14.1	127.5	3.43	None	DM-CVD
PD_0101	PD	F	54	34.2	NA	215	110	43	197	898.8	119.9	39.4	29.1	17.18	467.21	85.1	41.4	246.8	5.65	DM	DM-CVD
PD_0102	PD	M	82	20.16	NA	221	131	57	81	878.8	115.9	27.9	33.7	5.42	89.9	28.6	26.8	89.24	3.42	None	None
PD_0103	PD	M	48	22.47	NA	220	115	37	300	1627.7	166.9	62.1	79.1	0.92	624.27	12.7	38.5	144.9	4.27	DM	DM-CVD
PD_0104	PD	F	60	18.96	NA	168	92	55	136	1376.1	177.6	62	46.4	8.49	598.47	40.9	41.5	112.3	2.6	None	None
PD_0105	PD	M	74	24.03	NA	135	58	45	199	1714.5	173.2	65.6	84.4	7.08	562.97	59.4	40.2	177.1	3.42	None	DM-CVD
PD_0106	PD	M	64	23.92	NA	92	36	41	45	1185.6	135.4	51.4	48.7	4.56	152.23	48.4	34.6	104.2	4	None	None
PD_0107	PD	M	63	29.26	NA	121	60	30	167	1005.5	134.1	36.4	36	17.44	927.33	46	36.7	36.46	4.06	DM	DM-CVD
PD_0108	PD	M	60	22.57	NA	97	44	34	89	1300.8	146.3	54.6	55.2	12.63	1233.69	45.6	33.7	164.3	5.12	DM	DM-CVD
PD_0109	PD	NA	NA	NA	NA	NA	NA	NA	NA	NA	NA	NA	NA	NA	NA	NA	NA	NA	NA	NA	NA
PD_0110	PD	M	43	18.03	NA	215	80	61	207	1930.5	185.2	125	76.6	12.28	592.89	48.8	31.5	671	3.91	None	None
PD_0111	PD	F	52	18.27	NA	204	98	37	196	1255.8	158.5	61.2	41.9	0.93	201.8	51.1	30.8	102.5	4.46	DM	DM-CVD
PD_0112	PD	M	56	21.56	NA	111	59	59	51	1080	101	41.6	56.6	0.79	196.23	13.2	31.1	165.3	4.68	None	None
PD_0113	PD	M	33	21.76	NA	185	84	80	69	1292.2	156.3	60.1	47.4	10.01	1005.36	37.5	29	158.2	3.53	DM	DM-CVD
PD_0114	PD	M	55	19.61	NA	259	152	72	60	1350.6	158.3	72.5	47.5	10.29	594.79	49.8	29.6	9.41	2.82	None	None
PD_0115	PD	M	54	20.73	NA	261	98	49	116	848.7	62.3	38.8	49.4	1.43	612.58	24.2	34.2	52.55	2.32	None	DM-CVD
PD_0116	PD	M	66	26.02	NA	214	135	33	214	1202.6	108.4	48.1	64.1	1.67	186.08	30.6	37.3	253.4	4.24	DM	DM-CVD
PD_0117	PD	M	68	28.03	NA	114	46	29	234	1053.1	124.1	41.5	43.4	6.43	424.64	22.7	42.3	150	4.22	None	None
PD_0118	PD	F	65	29.47	NA	195	98	64	137	863.4	101.6	48.5	29.2	2.68	563.36	32.5	35.1	15.69	2.92	DM	DM-CVD
PD_0119	PD	F	42	32.76	NA	144	84	42	145	1208	139.495	40.6476	54.1592	11.11	48.48	82.8	35	148.1	4.7	None	DM-CVD
NA is undefined or missing data

## Sheet: Table S6
Table S6. Quantifiable Host-Microbial Co-Metabolites Concentration in Median ± MAD
No.	Host-microbe co-metabolites	HC (N=60)	PD (N=31)	p-value
Fecal metabolites (µmol/g)
1	UDCA-F	0.546 ± 0.150	0.597 ± 0.201	0.000141
2	CA-F	0.162 ± 0.012	0.198 ± 0.049	0.000258
3	LCA-F	0.541 ± 0.266	0.903 ± 0.536	0.003
4	HA-F	0.003 ± 0.000	0.004 ± 0.001	0.003
5	ω-MCA-F	0.042 ± 0.002	0.044 ± 0.004	0.008
6	TCA-F	0.015 ± 0.000	0.015 ± 0.000	0.017
7	DG-F	0.018 ± 0.006	0.044 ± 0.019	0.018
8	HHA-F	0.027 ± 0.000	0.027 ± 0.000	0.021
9	PAGlu-F	0.012 ± 0.000	0.012 ± 0.000	0.029
10	DMG-F	0.024 ± 0.001	0.029 ± 0.004	0.031
11	TCDCA/TUDCA/TDCA-F	0.012 ± 0.000	0.012 ± 0.000	0.04
12	APN-F	0.078 ± 0.010	0.097 ± 0.027	0.051
13	KLCA-F	4.288 ± 1.894	4.3 ± 2.688	0.202
14	PS-F	0.009 ± 0.000	0.012 ± 0.003	0.432
15	GUDCA/GDCA/GCDCA-F	0.015 ± 0.001	0.016 ± 0.001	0.437
16	ImP-F	0.034 ± 0.017	0.180 ± 0.121	0.494
17	G-γ-MCA-F	0.025 ± 0.000	0.025 ± 0.000	0.558
18	NAG-F	0.008 ± 0.000	0.018 ± 0.008	0.66
19	DCA-F	0.011 ± 0.001	0.011 ± 0.001	0.704
20	p-CS-F	0.356 ± 0.109	0.434 ± 0.215	0.808
Plasma metabolites (µM)
1	IS-P	21.181 ± 13.022	268.031 ± 57.475	8.65e-12
2	PS-P	30.338 ± 24.128	1074.402 ± 615.262	6.06e-10
3	HA-P	3.025 ± 0.585	34.294 ± 17.380	1.48e-07
4	ImP-P	0.117 ± 0.012	0.412 ± 0.121	4.32e-07
5	LCA-P	1764.131 ± 466.267	1094.913 ± 557.744	0.000197
6	CMG-P	0.596 ± 0.145	0.784 ± 0.146	0.003
7	HHA-P	4.441 ± 1.564	105.305 ± 76.815	0.008
8	PAGlu-P	0.885 ± 0.023	1.119 ± 0.141	0.033
9	PAG-P	0.177 ± 0.005	0.219 ± 0.028	0.036
10	DMG-P	10.243 ± 2.651	7.877 ± 2.964	0.141
11	p-CS-P	19.359 ± 8.515	71.703 ± 43.406	0.28
12	KLCA-P	25.334 ± 5.986	19.795 ± 1.934	0.368
Full detail in Table S2
This statistical test performed by linear model test with group, age, and gender

## Sheet: Table S7
Table S7. Quantification of plasma PS and ImP of participants aged 40-60 years
Potential Candidates	Median concentration (µM)
	HC (N=6)	PD (N=26)	p-value
PS-P	16.203 ± 35.462	262.055 ± 735.60	<0.0001
ImP-P	0.132 ± 0.016	0.487 ± 0.2853	0.0022
The data was analyzed using Mann-Whitney test corrected by Holm-Sidak Correction

## Sheet: Table S8
Table S8. Comparison of detection methods
Studies	Sensitivity	Precision	Recovery	Number of Targets	Extraction period	Analysis time (mins)	Types of Sample
					(mins)
This study	LOD: 0.000 - 2.259 µM LOQ: 0.001 - 7.529 µM	Peak Area, Intraday: 1.14 - 16.39 % Peak Area, Interday: 0.76 - 18.60 % RT, Intraday: 0.00 - 5.35 % RT, Interday: 0.00 - 7.81 %	Fecal matrices condition: 78.54 ± 36.08 - 117.18 ± 2.02 % Plasma matrices condition: 79.42 ± 15.34 - 115.68 ± 2.27 %	26 Gut microbial metabolite standards (10 SBAs and 16 UTs)	5 mins (240 samples in 4 hours)	15 (for each ESI+ and ESI- mode)	Human Feces Human Plasma
Letertre et al. 2021	5 - 250 nM	15% CV (for the mid and high QCs) and 20% (for the low QCs)	No analytes' recovery was reported, but they reported only IS recovery.	11 UTs	Overnight	7.5	Mouse Plasma Mouse Urine
Wang et al. 2020	ND	ND	ND	3 UTs	ND	27 (for (+) mode) 25 (for (-) mode)	Human Feces Human Serum
Ma et al., 2020	ND	<15 %	85 - 115 %	26 UTs	11	8	Human Serum
Wang et al., 2021	ND	QC: 5-25% RSD	ND	34 BAs	20	12	Mouse Feces Mouse Plasma Mouse Liver samples
Wegner et al., 2016	LLOQ: 0.005 - 0.153 µM	Intraday: 1.42 - 11.07 % Interday: 2.11 - 12.71 %	83.7 - 107.1 %	35 BAs	20	52	Plasma Feces Tissue
Gomez et al., 2020	LOD: 0.01-1.18 ng/mL LOQ: 0.02-3.58 ng/mL	Performed but no data is shown	1 ± 0.2 - 136 ± 15 %	36 BAs	> 60	24	Serum Plasma Liver tissue samples
Shen et al., 2022	LLOQ: 3.238 - 54.14 nM LOQ: 1.612 - 27.07 nM	Intraday: 1.53 – 10.63% Interday: 3.01 – 13.98%	82 - 117 %	7 BAs	18	17	Human Serum
Zou et al., 2021	1.08 - 32.4 ng/mL	<10 %	85 - 115 %	20 Gut microbial metabolites	55	8	Rat Serum Rat Urine Rat Feces
Wu et al.,2020	ND	ND	ND	41 BAs	> 85	32	Serum
Kanemitsu et al., 2019	ND	ND	ND	18 BAs	12 mins + Derivatization	32	Feces Human Plasma
Danese et al., 2020	LLOQ: 5 ng/mL	<10 %	92 – 110% (for blood matrices)	15 SBAs	5 mins + 20 secs	7	Human Serum
